# Supplementary material for: Prevalence of Intestinal Parasites in Dog Faecal Samples from Public Environments in Qinghai Province, China
Source: Pathogens. 2022 Oct 26;11(11):1240. doi: 10.3390/pathogens11111240 (PMC9696243; doi:10.3390/pathogens11111240)
Supplement: Supplementary file 1 [file pathogens-11-01240-s001.zip]

Archive with 1 entries (1 files):
- SM Table 1 Primers used for parasites detection.pdf
